# Supplementary material for: Efficacy and Safety of Intranasal Etripamil for Paroxysmal Supraventricular Tachycardia: Meta-Analysis of Randomized Controlled Trials
Source: J Clin Med. 2025 May 26;14(11):3720. doi: 10.3390/jcm14113720 (PMC12155871; doi:10.3390/jcm14113720)
Supplement: Supplementary file 1 [file jcm-14-03720-s001.zip]

Archive with 1 entries (1 files):
- jcm-3608025-supplementary.pdf
